# Supplementary material for: JP1 normalizes tumor vasculature to suppress metastasis and facilitate drug delivery by inhibiting IL-8
Source: JCI Insight. 2023 Jun 22;8(12):e161675. doi: 10.1172/jci.insight.161675 (PMC10371244; doi:10.1172/jci.insight.161675)
Supplement: Supplemental table 2 [file jciinsight-8-161675-s214.xlsx]

## Sheet: Sheet1
proteinID	AveExp.Group1	AveExp.Group2	logFC	P.Value	adj.P.Val	foldchange	Regulation	entrezID	uniprotID	JP1-1	JP1-2	JP1-3	Ctrl-1	Ctrl-2	Ctrl-3	Threshold
IL-8	12.0784	16.4834	-4.40502	2.71183e-09	1.6271e-07	0.0472017	down	3576	P10145	4730.63	3195.62	5346.48	76838.1	89535.3	111788	TRUE
IL-6	13.2232	15.729	-2.50586	9.49697e-08	2.84909e-06	0.17606	down	3569	P05231	11393	8158.05	9405.04	59914.9	46815.3	57120.9	TRUE
IL-1a	10.6052	12.744	-2.13876	6.38462e-07	1.27692e-05	0.227074	down	3552	P01583	1566.43	1468.19	1640.27	5491.89	8129.14	7227.4	TRUE
ENA-78	11.5402	14.673	-3.13279	6.04279e-06	7.39984e-05	0.114008	down	6374	P42830	3398.88	3156	2459.94	29916.7	21175	28135	TRUE
GRO	13.1955	15.0481	-1.85265	6.16653e-06	7.39984e-05	0.276884	down	2919	P09341	12182.5	7044.48	9615.57	32870.8	29892.5	39572.6	TRUE
ANGPTL4	9.72179	11.0307	-1.30889	2.20944e-05	0.000220944	0.403632	down	51129	Q9BY76	978.028	943.069	650.404	2135.45	2182.51	1961.65	TRUE
PIGF	9.82936	12.0339	-2.20455	6.92004e-05	0.000593146	0.216953	down	5228	P49763	1019.47	724.641	1015.89	3786.37	3949.41	4927.56	TRUE
RANTES	2.22565	11.2118	-8.98618	0.000146379	0.00109784	0.00197193	down	6352	P13501	101.321	0	0	2731.79	1789.28	2726.48	TRUE
IL-1b	6.76558	8.74322	-1.97764	0.00149465	0.00996435	0.253906	down	3553	P01584	183.533	81.9072	83.1907	537.091	339.856	428.028	TRUE
uPAR	11.4875	13.8441	-2.35654	0.0019358	0.010949	0.19526	down	5329	Q03405	4961.91	2769.81	1720.55	12606.3	17457.9	14446.3	TRUE
MCP-1	12.0111	13.2161	-1.20502	0.00200732	0.010949	0.433764	down	6347	P13500	5834.07	3146.37	3828.3	9321.02	9621.33	9605.48	TRUE
Follistatin	11.4274	13.0051	-1.57775	0.0037617	0.0188085	0.335005	down	10468	P19883	3002.76	2232.92	3112.26	7916.03	9602.39	7307.19	TRUE
IL-10	8.6325	9.06976	-0.437262	0.0246192	0.111409	0.738535	down	3586	P22301	424.307	385.749	379.006	467.944	683.226	482.603	FALSE
IL-12p70	9.78387	10.1143	-0.330455	0.0259955	0.111409	0.795285	down	3592	P29459 & P29460	872.455	844.766	926.301	1129.88	1020.35	1178.1	FALSE
IL-4	11.054	11.4728	-0.418737	0.0294878	0.115843	0.748079	down	3565	P05112	2327	2423.11	1702.19	3206.22	2630.6	2719.24	FALSE
HB-EGF	8.66952	10.1743	-1.5048	0.0325899	0.115843	0.352378	down	1839	Q99075	157.704	642.399	660.129	1434.41	522.345	2052.82	FALSE
CXCL16	7.78546	9.90674	-2.12127	0.0328222	0.115843	0.229844	down	58191	Q9H2A7	618.973	93.3517	182.59	780.547	1613.11	700.11	FALSE
PDGF-BB	12.456	13.0545	-0.598445	0.041151	0.13717	0.660466	down	5155	P01127	6851.98	4293.42	6026.33	7312.42	8055.37	10448.6	FALSE
I-309	8.78915	9.41385	-0.624704	0.0545426	0.17224	0.648553	down	6346	P22362	331.753	596.688	434.308	772.143	496.702	823.76	FALSE
HGF	5.09257	0	5.09257	0.0721007	0.216302	34.1205	up	3082	P14210	177.582	221.438	0	0	0	0	FALSE
VEGF	12.6048	13.3166	-0.711837	0.0898166	0.256619	0.610542	down	7422	P15692	8679.34	5714.54	4870.59	9026.35	12516.5	9397.11	FALSE
IFNg	9.95141	9.72135	0.230058	0.12571	0.342847	1.17288	up	3458	P01579	970.317	1055.77	944.525	838.192	801.386	892.324	FALSE
ANG-2	9.96024	6.49669	3.46355	0.144881	0.369243	11.0314	up	285	O15123	936.825	1478.9	711.252	622.041	0	1180.89	FALSE
FGF-4	7.33003	7.83641	-0.50638	0.156239	0.369243	0.703986	down	2249	P08620	195.228	106.143	197.131	205.401	236.637	242.422	FALSE
Leptin	2.23905	0	2.23905	0.159977	0.369243	4.72087	up	3952	P41159	104.212	0	0	0	0	0	FALSE
Activin A	2.19682	0	2.19682	0.160005	0.369243	4.58468	up	3624	P08476	0	95.3665	0	0	0	0	FALSE
Angiostatin	9.09287	9.43908	-0.346211	0.191982	0.423182	0.786647	down	5340	P00747	478.962	438.596	770.646	715.961	668.388	695.892	FALSE
TGFa	12.5142	13.2468	-0.732655	0.197485	0.423182	0.601796	down	7039	P01135	12316.1	3930.76	4132.48	8308.82	11075.2	9977.92	FALSE
MCP-2	7.35872	8.17429	-0.815562	0.237026	0.490399	0.568187	down	6355	P80075	81.0828	290.714	183.663	356.06	112.591	593.334	FALSE
MMP-9	8.4053	8.63443	-0.229129	0.28066	0.56132	0.85315	down	4318	P14780	319.271	296.1	408.564	437.932	412.096	345.112	FALSE
MCP-3	9.35736	8.76359	0.593767	0.343274	0.647363	1.50918	up	6354	P80098	310.611	1713.99	527.033	543.574	234.033	640.395	FALSE
AgRP	9.52923	9.37734	0.15189	0.34526	0.647363	1.11102	up	181	O00253	692.981	784.004	739.508	620.501	609.583	774.16	FALSE
G-CSF	12.0556	11.8254	0.230243	0.356792	0.648714	1.17303	up	1440	P09919	3448.89	4697.77	4757.84	4342.71	2434.57	4516.51	FALSE
MMP-1	4.66907	2.23749	2.43158	0.369284	0.64908	5.39486	up	4312	P03956	82.2074	0	196.893	0	103.87	0	FALSE
TNFb	10.4311	10.6076	-0.176576	0.37863	0.64908	0.8848	down	4050	Q06643	1308.98	1157.16	1733.45	1386.8	1547.18	1767.11	FALSE
TGFb3	8.55681	8.75422	-0.197406	0.395855	0.656469	0.872117	down	7043	P10600	470.078	274.669	410.233	467.584	385.804	443.188	FALSE
EGF	12.5181	11.9352	0.582945	0.408916	0.656469	1.4979	up	1950	P01133	2006.04	19993.9	5028.15	3214.26	3961.25	4712.66	FALSE
TIMP-1	15.6066	15.8735	-0.266944	0.415764	0.656469	0.831078	down	7076	P01033	48575.6	59940.2	42657.7	73958.8	38674.9	75647.2	FALSE
IP-10	10.4985	10.707	-0.208467	0.483064	0.719638	0.865457	down	3627	P02778	1730.28	1391.6	1254.81	1619.77	1610.95	1786.76	FALSE
IL-17	9.19366	8.98618	0.207476	0.490374	0.719638	1.15467	up	3605	Q16552	486.484	717.175	572.471	543.279	467.596	510.344	FALSE
VEGF R3	8.24455	8.35167	-0.107121	0.491752	0.719638	0.928439	down	2324	P35916	307.912	302.047	297.007	356.66	304.191	318.352	FALSE
TNFa	10.5394	10.7006	-0.161184	0.520423	0.726603	0.894291	down	4049	P01374	1587.64	1132	1830.44	1826.09	1284.14	1961.89	FALSE
MCP-4	7.01983	7.36297	-0.343134	0.520732	0.726603	0.788327	down	6357	Q99616	106.611	106.143	188.55	143.817	107.254	283.551	FALSE
VEGF-D	8.46166	8.16781	0.293847	0.562403	0.763939	1.2259	up	2277	O43915	181.284	701.148	341.344	342.254	205.397	334.698	FALSE
TIMP-2	16.6163	16.5274	0.088857	0.57817	0.763939	1.06353	up	7077	P16035	112588	102341	87990.8	93829.7	104426	86017.3	FALSE
IL-2	12.5495	12.6279	-0.0784262	0.585687	0.763939	0.94709	down	3558	P60568	5240.73	6041.2	6801.45	6432.42	5902.1	6676.88	FALSE
Tie-1	7.76197	7.68227	0.0797053	0.633692	0.808968	1.0568	up	7075	P35590	184.432	205.553	266.02	202.88	212.296	198.261	FALSE
VEGF R2	8.52838	8.42391	0.104475	0.667761	0.834702	1.0751	up	3791	P35968	355.145	304.852	461.124	325.568	371.876	331.666	FALSE
Tie-2	7.67173	7.56317	0.108562	0.763395	0.934769	1.07815	up	7010	Q02763	209.173	145.862	273.647	237.453	210.474	133.141	FALSE
Angiogenin	5.72254	6.62561	-0.903071	0.790875	0.941066	0.534747	down	283	P03950	1450.54	100.424	0	110.503	0	8633.43	FALSE
I-TAC	10.3103	10.2094	0.100865	0.814545	0.941066	1.07242	up	6373	O14625	817.688	2211.72	1128.91	1624.6	675.937	1507.13	FALSE
TGFb1	11.7556	11.71	0.0455736	0.821057	0.941066	1.03209	up	7040	P01137	3340.09	3025.36	4087.07	3083.2	3185.45	3824.78	FALSE
LIF	8.17232	8.21291	-0.040595	0.838318	0.941066	0.972254	down	3976	P15018	328.057	274.419	263.894	259.263	338.604	294.539	FALSE
bFGF	16.3251	16.3512	-0.0260833	0.855977	0.941066	0.982083	down	2247	P09038	88904.8	78789.1	79005.1	83132.7	92816.3	75719.2	FALSE
IL-12p40	11.9859	11.8638	0.122135	0.862644	0.941066	1.08834	up	3593	P29460	2132.22	15700.1	1991.45	3163.48	3576.88	4571.21	FALSE
PECAM-1	8.15769	8.18341	-0.0257239	0.87972	0.942558	0.982328	down	5175	P16284	274.849	292.622	286.519	277.309	331.395	264.568	FALSE
TPO	8.47222	8.48703	-0.0148163	0.940284	0.989772	0.989783	down	7066	P40225	357.333	313.553	396.367	304.506	351.84	427.505	FALSE
GM-CSF	10.8501	10.8552	-0.00510338	0.983549	1	0.996469	down	1437	P04141	1527.3	2366.44	1737.47	2236.96	1457.31	1946.89	FALSE
ANG-1	8.83029	8.83042	-0.000129746	0.999785	1	0.99991	down	284	Q15389	223.231	662.887	632.512	524.126	530.154	337.202	FALSE
IGF-1	0	0	0	1	1	1	down	3479	P05019	0	0	0	0	0	0	FALSE
